# Supplementary material for: Sensory Evaluation, Physico-Chemical Properties, and Aromatic Profile of Pasteurised Orange Juice with Resistant Maltodextrin
Source: Foods. 2023 Nov 3;12(21):4025. doi: 10.3390/foods12214025 (PMC10648707; doi:10.3390/foods12214025)
Supplement: Supplementary file 1 [file foods-12-04025-s001.zip]

Archive with 1 entries (1 files):
- foods-2655708-supplementary.pdf
